# Supplementary material for: Pushing Optical Resolution to the Few-Nanometer Scale via dSTORM Imaging of Expanded Specimen–Gel Composites
Source: Gels. 2025 Jun 25;11(7):491. doi: 10.3390/gels11070491 (PMC12294864; doi:10.3390/gels11070491)
Supplement: Supplementary file 1 [file gels-11-00491-s001.zip]

Archive with 1 entries (1 files):
- gels-3703534-supplementary.pdf
